# Supplementary material for: Resource-dependent investment in male sexual traits in a viviparous fish
Source: Behav Ecol. 2022 Jun 23;33(5):954–66. doi: 10.1093/beheco/arac060 (PMC9639585; doi:10.1093/beheco/arac060)
Supplement: arac060_suppl_Supplementary_Resource_1 [file arac060_suppl_supplementary_resource_1.xlsx]

## Sheet: Data
experiment	trial_time	focal_male_ID	trial_ID	treatment	count_standardized	duration_standardized
developmental	1209	A10	A10A28	restricted	0.375116	0.864036
developmental	1209	A28	A10A28	high	0.87527	1.01562
developmental	1068	A21	A21A11	high	0.141546	1.24122
developmental	1068	A11	A21A11	restricted	0.990825	0.657792
developmental	1121	A24	A24A8	restricted	1.42025	0.855571
developmental	1121	A8	A24A8	high	2.98253	0.0054495
developmental	1140	A3	A3A23	restricted	0	0
developmental	1140	A23	A3A23	high	0	0.257216
developmental	1194	A5	A5A13	restricted	1.77253	1.65257
developmental	1194	A13	A5A13	high	1.77253	0
developmental	1072	B10	B10B20	high	0.172588	0.0339065
developmental	1072	B20	B10B20	restricted	0	0.6527
developmental	999	B14	B14B24	high	0	4.09322
developmental	999	B24	B14B24	restricted	2.40759	0.718587
developmental	937	B17	B17B26	restricted	0.197453	0.203656
developmental	937	B26	B17B26	high	0.987267	1.3965
developmental	975	B19	B19B16	high	0.569273	4.70657
developmental	975	B16	B19B16	restricted	0	0.0279598
developmental	1040	B21	B21B25	high	1.24529	0.227174
developmental	1040	B25	B21B25	restricted	0	1.93971
developmental	992	B9	B9B12	high	1.49205	0
developmental	992	B12	B9B12	restricted	2.05157	0
developmental	1080	C10	C10C21	high	2.73281	0.128096
developmental	1080	C21	C10C21	restricted	2.73281	0.217762
developmental	1209	C12	C12C31	high	2.44122	0
developmental	1209	C31	C12C31	restricted	2.66315	1.12139
developmental	982	C15	C15C4	high	1.09292	0.478989
developmental	982	C4	C15C4	restricted	0.27323	0.0986153
developmental	1125	C19	C19C9	high	2.385	0.762425
developmental	1125	C9	C19C9	restricted	0.477	3.22186
developmental	1209	C20	C20C11	high	0.221929	0.217413
developmental	1209	C11	C20C11	restricted	0.443858	0
developmental	1209	C28	C28C23	high	0.443858	0.0114428
developmental	1209	C23	C28C23	restricted	0.665787	2.7806
developmental	1200	C2	C2C22	restricted	0	3.55081
developmental	1200	C22	C2C22	high	0.447187	0.841588
developmental	1209	C34	C34C29	restricted	0	1.33881
developmental	1209	C29	C34C29	high	0	0
developmental	992	C7	C7C1	high	2.16381	0.655457
developmental	992	C1	C7C1	restricted	0.540952	0.697294
adult	1209	m10	m10m13	high	0	0.0435714
adult	1209	m13	m10m13	restricted	0	0.577321
adult	1209	m14	m14m11	restricted	2.67788	0.123452
adult	1209	m11	m14m11	high	1.0042	0.816963
adult	1209	m16	m16m12	restricted	1.0042	0
adult	1209	m12	m16m12	high	3.68208	2.08779
adult	1209	m19	m19m27	restricted	1.59986	0.801875
adult	1209	m27	m19m27	high	1.06658	0.33349
adult	1209	m1	m1m7	restricted	1.67367	0.395773
adult	1209	m7	m1m7	high	0	2.39643
adult	1209	m20	m20m31	restricted	0.533288	0.992976
adult	1209	m31	m20m31	high	0.533288	0.0674474
adult	1209	m21	m21m26	restricted	0	1.39391
adult	1209	m26	m21m26	high	1.59986	1.06042
adult	1209	m22	m22m23	restricted	0	0.0224825
adult	1209	m23	m22m23	high	0	1.39391
adult	1209	m25	m25m32	high	0	2.06464
adult	1209	m32	m25m32	restricted	0.533288	0.0824357
adult	1209	m28	m28m30	high	2.13315	0.918034
adult	1209	m30	m28m30	restricted	7.99932	0.906793
adult	1209	m29	m29m34	high	0	0.0524591
adult	1209	m34	m29m34	restricted	0	3.25621
adult	1209	m2	m2m5	restricted	0	3.24244
adult	1209	m5	m2m5	high	0.66947	0.254166
adult	1209	m33	m33m24	restricted	0	0.0224825
adult	1209	m24	m33m24	high	0	2.63045
adult	1209	m37	m37m46	restricted	0.67742	0
adult	1209	m46	m37m46	high	2.25807	0.654732
adult	628	m3	m3m8	restricted	0.644418	1.97821
adult	628	m8	m3m8	high	0.644418	0.0838818
adult	772	m40	m40m39	restricted	0.707255	0
adult	772	m39	m40m39	high	0.707255	2.10727
adult	1209	m41	m41m35	restricted	0	1.3185
adult	1209	m35	m41m35	high	0	0.00451539
adult	1209	m43	m43m44	high	2.25807	1.65715
adult	1209	m44	m43m44	restricted	1.35484	0
adult	1209	m48	m48m47	high	0.451613	0
adult	1209	m47	m48m47	restricted	0	5.02563
adult	1209	m50	m50m42	high	0	0.40187
adult	1209	m42	m50m42	restricted	0	2.88534
adult	1209	m52	m52m38	restricted	0.67742	1.21013
adult	1209	m38	m52m38	high	2.70968	0
adult	980	m54	m54m60	high	1.0406	0
adult	980	m60	m54m60	restricted	0.208119	0.262187
adult	1209	m57	m57m56	restricted	0.843494	0.750481
adult	1209	m56	m57m56	high	0.674795	0.159394
adult	1209	m59	m59m68	high	1.34959	0.936441
adult	1209	m68	m59m68	restricted	1.51829	0.0132829
adult	790	m63	m63m64	restricted	1.29087	0.0101639
adult	790	m64	m63m64	high	3.09808	0.996063
adult	624	m67	m67m66	high	0	6.34381
adult	624	m66	m67m66	restricted	0.980561	0
adult	662	m69	m69m53	restricted	0.924275	0.0849039
adult	662	m53	m69m53	high	1.54046	0.218324
adult	918	m70	m70m55	high	0.666525	0.472323
adult	918	m55	m70m55	restricted	1.33305	0.725977
adult	1209	m71	m71m58	restricted	0.843494	0.18596
adult	1209	m58	m71m58	high	1.01219	1.72677
adult	1209	m72	m72m65	restricted	0.674795	0
adult	1209	m65	m72m65	high	0	5.1139

## Sheet: Legend for sheet "Data"
Column name	Description
experiment	Two levels: "adult" or "developmental"
trial_time	Duration of competition trial (seconds)
focal_male_ID	The identification number of each experimental fish
trial_ID	The identification number of each trial
treatment	Diet treatment group of the experimental fish. Two levels: "high" and "restricted".
count_standardized	The sum of count competition behaviours performed (bites and displacements)
duration_standardized	The sum of duration competition behaviours (swimming behind the rival)
