# Supplementary material for: Resource-dependent investment in male sexual traits in a viviparous fish
Source: Behav Ecol. 2022 Jun 23;33(5):954–66. doi: 10.1093/beheco/arac060 (PMC9639585; doi:10.1093/beheco/arac060)
Supplement: arac060_suppl_Supplementary_Resource_2 [file arac060_suppl_supplementary_resource_2.xlsx]

## Sheet: Data
experiment	time	male_ID	treatment	fultonsK_standardized	testes_average_standardized	head_standardized	midpiece_standardized	tail_standardized	VCL_standardized	VSL_standardized	VAP_standardized	n_number_of_cells_spermvelocity	viability_prop_standardized	n_number_of_cells_viability	sum_count_int_standardized	sum_duration_int_standardized	lowerjaw_standardized	fintotal_yellow_standardized	fintotal_red_standardized	dorsal_black_standardized	beak_red_standardized	beak_black_standardized	beak_shape	beak_shape_category	Notes
adult	1before	m10	high	1.12669													1.09987	1.30959	1.63382	2.75891	0	0.347985	straight	1
adult	1before	m11	high	0.996031													1.07896	1.26987	1.7233	0.916882	0	1.34193	straight	1
adult	1before	m12	high	0.98683													0.981472	0.933272	1.04865	1.016	2.48847	0.633457	straight	1
adult	1before	m17	high	0.927128													1.04586	0.962676	0	1.07383	0.342449	1.44299	straight	1
adult	1before	m5	high	0.970817													1.05989	0.93929	1.45308	0	0.479429	1.29921	straight	1
adult	1before	m6	high	0.968193													0.9534	1.07341	0	0.933402	0.646849	1.01687	straight	1
adult	1before	m7	high	1.01854													1.10124	0.849015	1.61951	0	0	1.59198	straight	1
adult	1before	m8	high	1.02795													0.970335	0.822448	1.34213	0.503872	3.8849	0.490721	straight	1
adult	1before	m23	high	1.05951													1.01137	1.05043	0.872872	1.08346	1.02312	1.26885	straight	1
adult	1before	m24	high	0.985026													1.09707	0.860813	1.77557	0.781102	2.13308	0.549766	straight	1
adult	1before	m25	high	0.967952													0.9659	0.90192	1.90282	0.554331	0	0.903416	straight	1
adult	1before	m26	high	0.934265													1.15775	1.13948	0.787374	1.98215	0	0.956999	straight	1
adult	1before	m27	high	0.974302													0.825538	0.718671	1.0896	0.646719	1.2723	0.945211	slightly curved	2
adult	1before	m28	high	1.14366													0.925185	1.00483	2.05592	0.848294	0	1.00737	straight	1
adult	1before	m29	high	1.01082													0.928829	0.882537	0.908662	0.923885	0	1.10275	straight	1
adult	1before	m31	high	1.05259													1.08614	1.00511	0.0954393	1.13386	3.09202	1.04273	straight	1
adult	1before	m35	high	1.04076													1.15403	1.11212	0.975443	1.67656	1.37492	1.3187	blunt	2
adult	1before	m36	high	0.986859													1.03904	1.04772	0.580824	0	0	1.21357	straight	1
adult	1before	m38	high	0.96884													1.1297	1.28599	0	1.4149	0	1.73919	curved	2
adult	1before	m39	high	1.08179													0.874671	0.512834	1.29831	1.26953	1.78104	0.513639	slightly curved	2
adult	1before	m43	high	1.06621													0.911618	0.92995	0.874653	0	0	0.827678	short and blunt	3
adult	1before	m46	high	0.996231													0.981008	0.668362	1.39227	0	1.463	0.656021	straight	1
adult	1before	m48	high	0.998907													1.11943	1.01757	0	1.81224	0	1.31337	bent	3
adult	1before	m50	high	0.958261													0.757519	1.30706	0	1.23077	1.13028	0.722555	blunt	2
adult	1before	m53	high	0.945533													0.991099	0.963957	0.806265	0	1.98272	0.747124	straight	1
adult	1before	m54	high	0.931067													1.01432	0.992705	1.07007	0	0	1.08011	straight	1
adult	1before	m56	high	1.08188													1.05565	1.29493	0.953009	1.55885	2.42592	0.86838	straight	1
adult	1before	m58	high	0.900766													1.00065	1.02584	1.36191	0	0	1.10623	straight	1
adult	1before	m59	high	0.898587													0.891808	1.00713	1.13932	0.959289	3.21901	0.777904	straight	1
adult	1before	m64	high	0.975336													1.05301	1.08878	0	1.49223	0	1.42243	straight	1
adult	1before	m65	high	1.00327													0.998509	0.663407	1.04864	1.26573	3.5378	0.76951	straight	1
adult	1before	m67	high	1.01305													0.979573	1.07351	0.971146	0	0	1.03347	curved	1
adult	1before	m70	high	0.975335													1.07458	1.15777	0.920033	1.15914	0	1.27039	slightly curved	2
adult	1before	m1	restricted	1.00837													0.921818	1.00437	0	0.991224	2.14982	0.827245	straight	1
adult	1before	m13	restricted	1.00168													1.04677	1.15225	1.32782	3.69231	2.29441	1.33047	straight	1
adult	1before	m14	restricted	0.984498													0.956451	1.24562	1.44413	1.30511	3.71367	0.461548	slightly bent	2
adult	1before	m16	restricted	0.972363													0.961944	0.707584	0.914439	0	0	1.0377	straight	1
adult	1before	m18	restricted	1.00863													0.996424	0.770347	0.40264	0	0	1.24816	straight	1
adult	1before	m2	restricted	0.973365													0.910833	0.812733	0	1.27207	0	0.676174	straight	1
adult	1before	m3	restricted	1.02313													0.876658	1.01624	1.49066	0	0	1.10855	slightly bent	2
adult	1before	m4	restricted	1.02797													1.03808	1.13127	1.59982	1.5364	0	1.14502	straight	1
adult	1before	m19	restricted	0.932641													0.862292	0.890684	2.03803	0.789501	1.97074	0.589417	straight	1
adult	1before	m20	restricted	1.05184													1.04384	1.25344	0	2.98163	1.67249	1.11668	slightly curved	2
adult	1before	m21	restricted	1.03468													1.19815	1.33677	1.37989	0.739108	0	1.57964	straight	1
adult	1before	m22	restricted	0.92919													1.0082	0.80641	1.191	1.10866	1.72534	1.16597	straight	1
adult	1before	m30	restricted	0.992119													1.00931	1.08021	1.90282	1.02467	3.1109	0.694441	straight	1
adult	1before	m32	restricted	1.02611													0.885896	0.947147	0	0	0	0.928064	straight	1
adult	1before	m33	restricted	0.964174													1.03909	1.00324	0	1.40262	0	1.08881	straight	1
adult	1before	m34	restricted	0.941116													0.955444	1.11832	0	0	0	1.05988	straight	1
adult	1before	m37	restricted	0.945592													1.00119	1.01279	1.45035	0	0	1.05389	straight	1
adult	1before	m40	restricted	0.984528													1.05292	1.12499	1.53235	2.59721	0	1.55023	straight	1
adult	1before	m41	restricted	1.03553													0.979746	1.2009	0.866111	2.7232	2.76942	1.03925	straight	1
adult	1before	m42	restricted	0.950391													1.03003	1.10568	1.39569	0	1.78593	0.666667	bent	3
adult	1before	m44	restricted	0.961833													0.784194	0.738711	0.855862	0	0.52844	0.103792	bent	3
adult	1before	m47	restricted	0.97096													1.06337	1.00362	1.94576	0	0	1.29474	straight	1
adult	1before	m49	restricted	1.02593													1.02138	1.1407	1.85351	1.57965	3.46911	0.674651	straight	1
adult	1before	m52	restricted	1.02738													1.10014	0.791009	0.97886	1.69594	1.69786	1.31204	straight	1
adult	1before	m55	restricted	1.03359													1.10603	1.05783	0.743611	0	0	0.859053	straight	1
adult	1before	m57	restricted	0.968488													0.936596	1.07414	2.36768	1.78534	0.443197	0.85812	straight	1
adult	1before	m60	restricted	0.975551													0.971669	1.03975	1.13932	2.59808	2.53477	0.758317	straight	1
adult	1before	m63	restricted	1.06384													1.03078	1.17983	0.666117	1.59882	0	1.23308	straight	1
adult	1before	m66	restricted	1.03147													1.068	0.847709	0.562242	0.852702	0.497624	1.31236	straight	1
adult	1before	m68	restricted	1.01682													1.02189	0.963225	1.31575	1.29238	0	1.18738	straight	1
adult	1before	m69	restricted	0.97601													0.916507	0.884821	1.56142	2.18505	1.81166	0.834802	slightly bent	2
adult	1before	m71	restricted	0.984549													0.897901	0.761255	0.511129	1.25241	0	0.915017	straight	1
adult	1before	m72	restricted	0.94968													0.991428	0.923396	0.862325	0	1.5473	0.966318	straight	1
adult	2after	m10	high	1.13263	0.420727										0.88427	0.264206	1.15374	1.07889	1.49797	2.36591	0	1.69682	straight	1
adult	2after	m11	high	1.11391	1.43542	0.97242	0.899117	1.02271	1.0796	1.03506	1.05013	13	1.06867	267	2.27919	1.08752	1.2077	1.14728	1.87153	0.735171	0	1.68006	straight	1
adult	2after	m12	high	1.01955	1.12606	0.959454	0.966551	0.988205	0.874841	0.761059	0.76786	113	1.2596	477	1.34261	0.480895	1.14521	0.791022	1.10582	0.815372	2.53663	1.19892	straight	1
adult	2after	m17	high	1.04287	1.52204								0.26512	35			1.10749	0.946455	0	1.21637	0.750636	1.66034	straight	1
adult	2after	m5	high	0.974706	1.13844	1.03725	0.966551	0.999185	0.899478	0.902022	0.908381	47	0.884118	286	0.206805	0.550689	0.862312	1.11548	1.15042	0.253968	0.395655	0.256347	blunt	3
adult	2after	m6	high	1.15264	1.4478	0.998351	1.05646	0.99448	1.18138	1.28895	1.23277	457	1.57585	976	1.47661	0.69969	1.02254	0.769588	0	0	0.21077	0.873552	slightly blunt	2
adult	2after	m7	high	1.08607	1.15081	1.0236	1.14637	0.988205	1.00711	0.969244	0.996574	48	1.3667	387	0	0.538006	1.08371	0.887035	1.70798	0	0	1.67316	slightly blunt	2
adult	2after	m8	high	1.0268	1.18794	1.01132	0.831683	1.00232	0.993132	0.966871	0.971407	97	0.579949	76	0.615124	0.569853	0.971372	0.789366	1.27494	1.28321	3.75688	0.474242	slightly blunt	2
adult	2after	m23	high	1.05572	1.25217	0.998757	1.00186	1.00593	0.941435	0.936804	0.928777	158	0.904396	196	0.211635	0.125606	1.06624	0.817692	0.534217	0.871595	0.757685	1.21854	slightly blunt	2
adult	2after	m24	high	1.01723	1.21739	1.02532	0.999589	0.987131	1.00388	1.05711	1.03541	88	0.743153	206	0.474645	0.116877	1.20074	0.835568	2.16134	0.435798	3.06619	1.03652	straight	1
adult	2after	m25	high	1.04693	0.997101	1.03767	1.07342	0.990265	1.05545	1.18841	1.12918	96	1.65886	68	0.739572	2.25539	1.01261	1.06538	2.31426	0.435798	0	1.07867	straight	1
adult	2after	m26	high	0.959001	1.43768	0.990503	0.997524	1.00593	0.909681	0.697266	0.799622	10	0.426565	85	1.74432	1.85025	1.12388	1.07391	0.58927	2.19455	0	1.28655	blunt	3
adult	2after	m27	high	0.983021	0.811594	0.931544	1.01921	1.00907	1.00418	1.12977	1.0738	11	1.12803	25	0.784196	0.683278	0.903517	0.769016	0.939977	0.809339	1.43118	0.540295	straight	1
adult	2after	m28	high	1.16013	1.10145	0.985786	1.07342	0.988698	0.804585	0.735941	0.752761	41	1.08804	137	2.72534	1.92968	1.03935	1.2567	1.51701	1.12062	0	1.37948	slightly blunt	2
adult	2after	m29	high	1.12537	0.846377	1.03767	0.858738	0.974596	1.00699	1.00329	1.02267	6			1.39546	0.387671	1.10434	0.835293	1.03989	1.27626	0	0.868878	straight	1
adult	2after	m31	high	1.10858	1.58841	0.983624	1.03712	1.01377	1.00496	0.972659	0.994468	63	1.05096	115	0.767178	1.31753	1.01044	0.967847	0	1.55642	2.76489	1.30763	blunt	3
adult	2after	m35	high	1.07555	1.65217	1.01173	0.931106	1.02877	1.10885	1.12845	1.13077	194	1.38636	515	0.0892541	0.613107	1.03886	0.938467	0.781583	1.5082	0.947983	1.11058	slightly blunt and bent	2
adult	2after	m36	high	1.0818	1.31884	1.02453	1.07812	0.994059	1.0915	1.17506	1.13477	94	0.455568	155	1.69776	1.38748	1.21266	1.31593	0.94409	0	0	1.51872	straight	1
adult	2after	m38	high	1.16675	1.24638	1.01173	1.00461	1.04297	1.00265	0.929324	0.946609	42	1.13023	398			1.12662	1.21331	0	3.59016	0	1.48883	slightly bent	2
adult	2after	m39	high	1.14577	1.17391	1.02453	1.12713	1.01615	1.05694	1.05187	1.08135	318	1.42519	712	0.406583	0.913758	0.941785	0.750981	0.995163	1.18033	1.70459	1.08759	slightly bent	2
adult	2after	m43	high	1.14086	0.898551												1.00403	0.93442	0.993616	0	0	0.746138	straight	1
adult	2after	m46	high	1.01142	1.02899	0.947692	0.906603	1.00826	1.13319	1.2868	1.24413	23	0.419434	106	1.13128	1.00858	0.964373	0.804622	2.23641	0	1.33519	0.988719	slightly blunt	2
adult	2after	m48	high	1.07658	1.11594	0.986112	1.02912	1.01142	1.07555	1.11576	1.10918	336	1.44529	418	2.25151	1.44425	1.09576	1.15023	0	1.96721	0	1.15082	straight	1
adult	2after	m50	high	0.998394	1.24638	1.01173	1.00461	0.979858	1.01206	0.950647	0.985436	117	0.737926	482	1.08441	1.45236	0.984374	1.27816	0	1.63934	2.07844	0.876051	slightly blunt	2
adult	2after	m53	high	1.02267	1.14507	1.01913	1.07398	1.01289	1.1131	1.168	1.15523	158	2.20837	416	2.01349	0.853681	0.969991	0.927884	0.893687	0	0	0.795138	slightly blunt	2
adult	2after	m54	high	1.06048	1.27075	1.01913	0.832335	1.01765	0.969763	1.0355	1.03015	216	0.767194	148	1.45067	0.0368498	1.03267	0.883635	1.82203	0	0	1.14307	straight	1
adult	2after	m56	high	1.19747	1.22886	1.0032	1.17467	1.01209	0.873262	0.965355	0.949265	153	0.192579	67	0.506719	1.76496	1.09259	1.1108	0.641177	2.08948	2.55418	1.09826	straight	1
adult	2after	m58	high	0.977457	1.38247	1.00639	0.966583	0.973196	1.03678	1.02236	1.01914	130	1.24788	213	1.07612	1.9317	1.08791	1.04786	1.93839	0	0	1.13867	straight	1
adult	2after	m59	high	1.11903	1.25679	0.980909	1.04713	0.958907	0.990917	1.05694	1.03935	109	0.170616	121	1.4421	0.019537	1.05173	1.09958	1.73291	1.32769	2.58204	1.03412	straight	1
adult	2after	m64	high	1.05354	1.82933	1.01913	0.939733	1.00018	0.97128	1.01311	0.984151	110	0.966122	203	1.47193	0.568326	1.00763	1.12077	0	2.15478	0	0.979646	slightly blunt	2
adult	2after	m65	high	1.15635	1.35454	1.00414	0.916042	1.01793	1.12883	1.0566	1.09261	139	1.27528	172	0.748221	1.8284	1.05237	0.929131	0	0.76179	2.08978	0.860155	slightly bent and blunt	2
adult	2after	m67	high	1.14258	1.42436	0.974165	1.04239	1.01419	0.955381	0.960211	0.963564	93	0.425918	103	0.638466	1.01202	0.983237	1.07923	0.225279	0	0	1.31	slightly blunt	2
adult	2after	m70	high	1.11411	1.27075	0.993649	1.12768	1.00495	1.13203	1.07447	1.08836	326	1.74605	201	1.21906	0.525955	1.12797	1.03633	0.878834	0	0	1.25289	straight	1
adult	2after	m1	restricted	0.794907	0.779582	0.894626	0.876639	1.03031	0.893541	0.743466	0.861868	6	0.887195	27	0	1.26465	0.8282	1.11635	0	1.68421	1.73053	0.593542	slightly blunt	2
adult	2after	m13	restricted	0.969372	1.12606	1.03725	0.854161	1.03369	0.977282	0.813967	0.87485	14	0.236003	29			1.0596	1.06286	1.32884	1.56391	2.49965	1.05299	straight	1
adult	2after	m14	restricted	0.927064	0.63109	0.998351	1.01151	1.00703	0.536588	0.520071	0.51712	80	1.79544	831	2.29805	0.385381	0.982032	0.786143	1.99791	1.57728	4.05639	0.111412	slightly bent and blunt	2
adult	2after	m16	restricted	0.922957	0.445476	0.983224	1.03024	0.990446	1.27735	1.6007	1.48199	1	0.311094	77	2.15879	2.5241	0.982524	0.922583	1.31955	1.92481	0	1.0244	straight	1
adult	2after	m18	restricted	0.914164	0.556845	0.998351	0.989029	0.989774	0.988388	0.985062	0.97238	107	2.48541	1023	0.377115	0.113925	0.880024	1.10006	0.410733	0	0	0.888341	blunt	3
adult	2after	m2	restricted	0.944331	1.22506	1.02428	0.876639	0.991342	1.07654	1.1217	1.10752	115	1.15856	319	0.699377	0.151595	0.790152	0.906726	0	0.748538	0	0.660587	blunt	3
adult	2after	m3	restricted	1.00514	0.989946	0.985385	1.37115	0.969382	0.999476	1.00006	1.00564	87	0.711513	101	0.662061	0.073291	0.952348	1.26133	1.0798	0	0.0628611	1.03328	slightly bent	2
adult	2after	m4	restricted	0.972893	0.816705	1.07614	1.1239	0.992911	1.21529	1.29177	1.25153	3	0.414792	66			0.971044	1.31883	1.2545	1.83124	0	1.12201	slightly bent and blunt	2
adult	2after	m19	restricted	0.909078	0.950725	1.01173	0.930299	1.00593	1.01663	0.970635	0.994619	109	1.41591	189	0.199952	0.242394	0.762342	0.783408	2.64662	0.357977	1.40903	0.768291	blunt	3
adult	2after	m20	restricted	0.951651	1.06667	1.05064	0.954153	1.01063	0.978306	0.849467	0.868909	122	0.494118	97	0.602583	0.743169	0.904185	0.972797	0	1.10506	1.62614	0.913903	blunt, slightly bent	3
adult	2after	m21	restricted	1.05977	0.637681	0.959844	0.858738	1.0028	1.08388	1.17451	1.18353	58	0.822319	68	0.984613	1.3627	1.21026	1.07519	0.795208	0.669261	0	1.2147	slightly blunt	2
adult	2after	m22	restricted	0.866103	1.11304	1.0247	1.00186	1.01847	0.987717	0.901314	0.948902	102	1.17474	136	0.190472	1.36376	0.926238	0.790558	1.60061	0.980545	1.67931	0.793198	blunt	3
adult	2after	m30	restricted	0.940854	0.742029	1.01173	1.00186	0.985564	0.995437	0.988836	0.987803	119	0.616542	149	0.250791	0.430701	0.99457	1.25422	1.8616	0.840467	3.26558	0.804694	slightly bunt	2
adult	2after	m32	restricted	0.833647	0.718841	0.933903	1.07342	0.987131	1.10227	1.25831	1.20718	13	0.234948	68	1.49163	1.3656	0.73394	1.00296	0	0	0	0.692612	blunt	3
adult	2after	m33	restricted	1.0055	0.950725	0.99189	0.92609	0.986209	1.17325	1.26483	1.19678	2			1.51075	0.825093	0.99173	1.23259	0	3.3463	0	1.02503	slightly bent	2
adult	2after	m34	restricted	0.977408	0.568116	1.0247	1.19269	1.02787	0.931358	0.870849	0.875591	220	2.24143	237	1.92687	1.00031	1.01562	1.26687	0	0	0	1.07101	straight	1
adult	2after	m37	restricted	0.792001	0.57971	0.986112	1.10263	1.01457	0.915511	0.947864	0.927217	96	0.503172	76	0.453226	0.1882	0.88523	1.00819	1.17779	0	0	0.816268	straight	1
adult	2after	m40	restricted	0.865804	1	1.01173	0.8821	0.990903	0.830906	0.860541	0.831878	100	0.951334	235	1.18604	1.45749	1.04714	1.11184	1.48578	1.27869	0	1.35202	straight	1
adult	2after	m41	restricted	0.88388	0.623188	0.973306	1.07812	0.955739	0.906346	0.894455	0.948588	29	1.01118	96	0.390653	0.168257	0.824191	0.948531	1.32018	1.70492	2.39889	0.539197	slightly blunt	2
adult	2after	m42	restricted	0.847826	0.753623	0.998919	0.955609	0.995637	1.0506	1.01461	1.01035	85	0.864102	160	0.741204	1.43454	1.00851	0.820912	1.33411	0	1.38414	0.732342	straight	1
adult	2after	m44	restricted	0.912217	0.594203	1.00125	0.89101	0.965657	0.958962	0.831189	0.868208	58	0.607773	121	2.02043	0.50509	0.813673	0.873412	0.75682	0	1.26398	0.405835	bent and blunt	3
adult	2after	m47	restricted	0.979347	0.797101				0.83073	0.795096	0.789373	3	0.374388	110			0.997133	1.08819	1.75198	0	0	1.30603	straight	1
adult	2after	m49	restricted	1.06315	0.826087	0.986112	1.07812	0.990903	0.93991	0.89845	0.895537	103	1.359	171	0.661232	1.66984	0.97627	0.952681	1.10195	0.47541	3.16439	0.792125	straight	1
adult	2after	m52	restricted	0.958662	1.14493	1.02453	0.931106	1.0051	1.08629	1.11988	1.0966	333	2.32905	1383	0.886412	0.757042	1.07938	0.810121	1.12053	2.65574	1.72239	1.08874	straight	1
adult	2after	m55	restricted	0.862637	0.628394	1.00639	1.07398	1.00177	1.07985	1.13729	1.09514	67	0.478008	84	1.39427	1.2445	1.0136	0.989584	0.809517	0	0	0.926929	slightly blunt	2
adult	2after	m57	restricted	0.891172	0.684251	0.992308	0.904405	0.964255	1.05436	1.01499	1.02596	87	0.646397	66	0.949047	1.84503	0.917978	0.826402	2.52758	0.435308	0	0.673012	straight	1
adult	2after	m60	restricted	0.891711	0.851823	1.01913	1.07398	0.968433	1.02304	1.02319	1.00154	34	1.08307	95	1.46472	0.263635	0.97193	0.815495	1.98542	1.71947	4.53251	0.84434	straight	1
adult	2after	m63	restricted	0.981649	0.823894				0.924067	0.823654	0.854215	11			0.193149	1.47387	0.935424	1.13978	0.876358	0.500605	0	0.825011	blunt	3
adult	2after	m66	restricted	0.758194	0.460822	0.993649	0.671238	1.02559	1.12362	0.978585	0.995027	249	1.2124	385	0	0	0.878888	0.941491	0	1.61064	0	0.93923	blunt	3
adult	2after	m68	restricted	1.03779	0.782002										0.576838	0.633	1.05706	0.974315	0.403521	1.87183	0	1.10441	straight	1
adult	2after	m69	restricted	0.941454	0.726144	1.00639	1.10083	1.01447	0.980967	0.959844	0.978972	118	0.8197	199	0.950926	0.961918	0.896979	0.841359	1.78985	2.17654	2.49845	0.972617	bent and blunt	3
adult	2after	m71	restricted	0.887726	0.460822	1.03873	1.11529	1.00141	0.526305	0.507017	0.557983	1			1.26077	1.42378	0.949154	1.17136	0	3.35187	0	1.05784	straight	1
adult	2after	m72	restricted	0.903978	0.418929	0.923584	0.939733	1.01209	1.11643	1.20288	1.16934	33	1.76043	67	0.643508	1.61284	0.972899	1.06499	1.47545	0	3.74303	1.04466	slightly blunt	2
developmental	2after	A13	high	1.17372	1.3018	1.02412	1.06876	0.964243	1.2462	1.312	1.28019	280	1.37977	149	2.21804	0.29421	0.877783	0.541151	0.414225	0	0	1.03713	straight	1
developmental	2after	A21	high	0.9674	1.40776	0.967227	1.03822	0.98498	1.01648	0.994144	0.995825	143	1.25829	139	0.590382	0.395381	1.10416	1.23136	0.80569	1.66853	0.868217	1.65323	straight	1
developmental	2after	A23	high	0.92771	0.862819	0.960115	1.06418	0.979796	1.00677	1.09657	1.08291	144	0.826829	167	1.67342	1.98884	1.04382	0.472823	0.482504	0	0	1.3777	straight	1
developmental	2after	A28	high	0.918663	0.741722	0.989985	0.969009	1.01401	0.880505	0.85735	0.875467	195	1.1383	93	1.66073	0.407284	1.01247	0.430297	2.04381	1.50962	0	1.43942	straight	1
developmental	2after	A32	high	1.05979	1.7105	1.02412	1.00114	0.986461	0.890234	0.875242	0.893695	116	1.2821	286	0.91105	1.34273	1.0736	0.973178	1.79346	2.12539	0	1.27189	straight	1
developmental	2after	A7	high	1.02415	1.87701	0.981451	0.894026	1.04546	1.10171	0.989733	0.987546	4	0.535532	106	0.224073	0.0105678	1.16985	1.51938	0	1.39044	0.735327	1.37329	straight	1
developmental	2after	A8	high	1.01415	1.49858	0.998519	1.09013	0.970464	0.84099	0.763479	0.770737	88	1.03998	149	1.37133	2.63012	1.11393	1.51765	0.0910384	1.57914	1.63012	1.03382	straight	1
developmental	2after	B10	high	1.12239	1.3494	0.972416	0.937911	0.98924	1.08805	1.00435	0.992954	220	0.911391	149	2.03949	0.889842	1.09577	1.39732	8.47809	0.903051	0	1.45585	straight	1
developmental	2after	B14	high	1.20088	1.61178	0.987039	0.972489	0.989387	0.958168	0.9662	0.953308	256	0.940534	597	2.5215	0.623501	1.08879	1.80863	0	0.421784	0	1.25632	straight	1
developmental	2after	B19	high	1.10605	1.76171	1.0108	0.97573	1.00878	0.863812	0.884596	0.889961	170	0.871893	532			0.988274	1.80405	0	0.876014	0	1.27738	straight	1
developmental	2after	B21	high	1.07806	1.81794	1.0076	0.93602	1.00261	0.963533	0.972422	0.969191	448	1.11381	437			1.1669	1.46339	0	2.15218	0	1.5511	straight	1
developmental	2after	B26	high	1.02562	1.72423	1.0236	0.97573	0.977929	1.04814	1.08343	1.08095	279	0.879393	465			0.971223	0.771599	0	0.746234	0	0.749982	straight	1
developmental	2after	B29	high	0.979958	1.29317	1.00532	0.940073	0.967352	1.29018	1.35047	1.35266	438	1.13166	631	0.885463	0	1.06151	0.490468	0	0.481267	0	0.811144	straight	1
developmental	2after	B9	high	1.1236	1.5743	1.01013	0.907656	1.0229	1.04256	1.07682	1.062	154	1.16113	364	0.924643	0.113308	0.958395	2.45708	0	1.73581	0	1.39268	blunt	3
developmental	2after	C10	high	1.03602	1.26214	0.976385	0.986207	1.01002	1.20745	1.14758	1.15797	189	1.39219	294	0.719619	0.139921	0.956838	1.53278	0.345263	0	0.551091	1.07353	slightly bent	1
developmental	2after	C12	high	1.13639	1.30097	1.01443	0.941379	0.991401	0.973146	0.974712	0.978204	148	0.691871	190	1.97724	1.38689	1.03738	2.19589	1.59368	2.06849	0	1.4856	straight	1
developmental	2after	C15	high	1.01203	0.796117	1.01443	1.00862	1.00381	1.03099	1.03996	1.05846	299	1.1234	246	1.61545	1.50304	0.957341	0.539387	0.244211	1.12329	0	0.777052	slightly bent	2
developmental	2after	C19	high	0.963431	0.990291	1.00175	0.874138	0.996055	0.911087	0.883796	0.879306	189	1.12345	121	0.496378	1.91984	1.10252	0.974405	0.728421	0	0	0.707482	straight	1
developmental	2after	C20	high	0.980547	1.47573	0.976385	0.896552	1.00847	0.985444	1.1347	1.115	154	0.788248	271	2.57256	1.37195	1.20199	0.829882	0.341053	2.54795	0	1.05748	straight	1
developmental	2after	C22	high	1.03082	2.05825	1.02711	1.09828	1.02709	0.918439	0.860224	0.87121	235	0.926294	229	0.593667	2.93187	1.19982	1.04603	0	1.17808	0	1.42674	straight	1
developmental	2after	C28	high	1.13919	1.57282	0.955901	1.06897	1.01205	1.06334	1.04644	1.04146	221	0.705224	663	0.696094	0.20584	1.07188	0.549516	0	0	0	1.00824	straight	1
developmental	2after	C29	high	1.00405	1.92233	1.01443	1.03103	0.989849	1.19931	1.24179	1.24249	192	1.42591	110	1.48913	2.9445	1.1114	1.29637	0.494737	0.808219	0	1.53377	straight	1
developmental	2after	C7	high	1.10544	1.59223	1.00175	1.09828	1.01622	1.23127	1.13539	1.15578	167	1.23613	400	0.60068	0.613174	1.14523	1.49136	1.13895	1.63014	0	2.00471	straight	1
developmental	2after	A10	restricted	1.08739	1.13529	1.02412	0.908445	1.00468	1.15267	1.22285	1.21866	166	1.04973	133	1.95976	2.12581	0.940324	0.408386	0	0	0	0.585245	slightly blunt	2
developmental	2after	A11	restricted	1.01203	0.333018	1.02412	1.06418	1.01401	0.914463	0.968358	0.982587	287	1.15181	337	0.798553	2.12519	1.04193	1.0503	0	0.804469	7.45072	1.04595	straight	1
developmental	2after	A15	restricted	0.956864	0.438978	1.02412	1.21991	0.996903	1.0236	0.974623	0.973535	399	1.27308	141	0.448912	0.566344	0.908344	1.05059	0.35505	1.15208	0	0.825515	straight	1	restricted-restricted pair
developmental	2after	A20	restricted	1.01559											0.672564	0.374292	1.03705	0.291622	0.364154	0.486654	0	0.346077	straight	1	restricted-restricted pair
developmental	2after	A24	restricted	0.923159	0.847682	1.02412	0.899794	1.00157	0.900337	0.908501	0.900275	26	0.284116	81	1.09974	0.176345	0.962064	0.841134	1.33371	1.02297	0.504983	1.10656	straight	1
developmental	2after	A29	restricted	0.935546	0.681173	0.981451	0.951705	0.98498					1.0781	74	1.55263	0.298133	0.925516	0.823403	0.54623	0	0	0.380244	straight	1
developmental	2after	A3	restricted	1.07765	0.953642	1.00705	0.899794	1.00157	0.959059	0.963788	0.953092	130	1.06267	231	0	0	1.04477	1.33745	2.26686	1.10242	3.01218	1.71385	straight	1
developmental	2after	A5	restricted	0.967585	0.938505	0.945344	0.918428	1.03842	1.07244	1.05723	1.07955	111	0.751458	294	0.139068	0.57717	0.894954	1.53927	3.95562	3.15829	0	0.481642	straight	1
developmental	2after	A6	restricted	0.938607	1.10501	1.02412	1.01227	1.01246	0.994553	1.01612	1.00593	125	0.888236	133	0.679753	2.68759	0.849426	1.97202	1.54765	0	1.79845	0.328443	blunt	3
developmental	2after	B12	restricted	0.995431	0.80589	0.980946	1.05893	1.00432	0.907198	0.86868	0.87077	198	1.30263	1046	1.17564	2.79385	1.01377	0.922387	0	0.362302	3.36573	0.53341	slightly bent	1
developmental	2after	B16	restricted	0.873949	0.712182	1.0108	1.0438	0.997981	0.965189	0.827476	0.890739	6	1.00923	446	0.29292	0.107686	0.933712	0.364212	0	0.876014	0	1.05679	straight	1
developmental	2after	B17	restricted	0.796493	0.337349	1.01013	1.07486	1.01316	0.864496	0.896248	0.887913	62	0.801052	200	0.446134	3.35313	0.918123	0.574856	0	0.675937	0	0.819165	straight	1
developmental	2after	B20	restricted	0.852309	0	1.0236	1.02111	1.00107	0.908485	0.94708	0.935766	58	0.65005	169	0.297677	0.17718	0.975932	0.729569	0	1.78447	5.15601	0.720905	straight	1
developmental	2after	B24	restricted	0.989156	0										1.17267	0.148834	0.921371	0.350147	0	0.870606	0	0.887345	straight	1
developmental	2after	B25	restricted	0.859123	0.149933	0.985211	1.0438	0.999524	1.34042	1.34574	1.34791	442	1.13405	370	0	0	0.995581	0.394958	0	0.686752	0	0.866289	straight	1
developmental	2after	B3	restricted	0.996978	0.862115	0.972416	1.11188	1.02575	0.759774	0.776488	0.765878	29	1.09318	723	1.24387	2.79267	0.910654	0.471333	5.52191	1.42758	5.47826	0.621643	straight	1
developmental	2after	C1	restricted	0.88677	0.834951	0.989065	0.806897	0.985195	1.10188	1.17119	1.15552	165	1.20443	191	0	0	1.03956	0.760604	3.02105	1.9726	3.5132	1.04677	straight	1
developmental	2after	C11	restricted	0.98372	1.30097	1.01443	0.963793	0.977437	0.992144	0.981081	0.987683	160	0.738514	445	1.01397	0.126507	0.899234	1.29493	6.72421	1.17808	0.826636	0.342502	broken	3
developmental	2after	C14	restricted	0.879661	0.038835	0.989065	1.03103	1.02864	0.968817	1.00201	1.00622	103	0.705201	197	0.261309	0.966948	0.902081	0.867867	0.103158	0	0	0.743872	straight	1	restricted-restricted pair
developmental	2after	C2	restricted	1.05423	0.582524	1.01443	1.03103	1.00071	1.2103	1.11766	1.11688	212	1.32338	447	0.96017	1.05577	0.991837	1.74749	1.43368	1.75342	8.2434	1.2512	straight	1
developmental	2after	C21	restricted	1.02008	1.04854	1.00175	1.09828	0.986746	0.956525	0.965101	0.968238	186	0.902396	538	1.42143	2.12998	1.04693	1.03337	0	0	0	1.35395	straight	1
developmental	2after	C23	restricted	1.0167	0.834951	1.00175	1.09828	0.971232	0.895192	0.874172	0.86816	173	0.764457	383			0.962699	0.306412	0.682105	0.69863	0	0.746013	straight	1
developmental	2after	C26	restricted	0.996179	0.0194175	1.01443	0.941379	1.00692	0.654889	0.683486	0.685686	132	0.961891	674	0.498464	0.118727	0.902416	1.42335	0.271579	0	0	0.637911	straight	1	restricted-restricted pair
developmental	2after	C31	restricted	0.932223	0.601942	0.989065	1.03103	0.996055	0.917889	0.855276	0.852994	123	1.23256	223	0.500567	0.147616	0.886172	0.202044	0.338947	0	3.46728	0.630418	bent and blunt	3
developmental	2after	C34	restricted	0.902421	0.990291	1.00175	0.874138	1.02709	0.876654	0.901606	0.894055	158	0.853607	238	1.43799	1.12423	0.988655	0.417835	0.326316	3.46575	0	0.919405	straight	1
developmental	2after	C4	restricted	0.98754	0.0776699										0	0.0425047	0.60535	0.199873	1.65684	0.69863	0	0.465589	very blunt	3
developmental	2after	C9	restricted	0.932561	0.699029	1.00175	1.12069	0.965026	1.13649	1.11922	1.12048	265	0.900849	131	2.14529	0.270697	0.990664	1.29059	0.555789	0.876712	3.39839	0.787756	straight	1

## Sheet: Legend for "Data" sheet
Column name	Description
experiment	Two levels: "adult" or "developmental"
time	Timepoint of measurements, ie.e before or after diet treatment. Two levels: "1before" and "2after". Time "1before" is only applied for adult experiment.
male_ID	The identification number of each experimental fish
treatment	Diet treatment group of the experimental fish. Two levels: "high" and "restricted".
fultonsK_standardized	Condition factor, K. All measurements labelled "_standardized" are standardized per block.
testes_average_standardized	The average of two testes mass measurements.
head_standardized	Length of sperm head.
midpiece_standardized	Length of sperm midpiece.
tail_standardized	Length of sperm tail.
VCL_standardized	Sperm curvlinear velocity (the actual velocity along the trajectory).
VSL_standardized	Sperm straight line velocity (the average velocity on a straight line between the start and the end point of the track).
VAP_standardized	Sperm average path velocity (average velocity of sperm cells over a smoothed cell path)
n_number_of_cells_spermvelocity	The number of sperm cells measured during sperm velocity assay.
viability_prop_standardized	The proportion of viable cells in the viability sample (viable cells divided by the sum of viable and inviable cells counted in the sample)
n_number_of_cells_viability	The number of cells counted in the sperm viability sample.
sum_count_int_standardized	The sum of count courtship behaviours (matings and circlings), divided by trial duration.
sum_duration_int_standardized	The sum of duration courtship behaviors (swimming under, nipping, and checking at the genital pore) divided by trial duration.
lowerjaw_standardized	Length of the lower jaw (beak).
fintotal_yellow_standardized	Sum of area of yellow colour on the fins.
fintotal_red_standardized	Sum of area area of red colour on the fins.
dorsal_black_standardized	Area of black colour on the dorsal fin.
beak_red_standardized	Area of red colour on the beak (lower jaw).
beak_black_standardized	Area of black colour on the beak.
beak_shape	Description of the shape of the beak (e.g., normal,
beak_shape_category	Categories for the beak shape (straight=1, slightly curved/slightly bent/slightly blunt=2, bent/blunt/broken=3).
notes	General notes
