# Supplementary material for: Resource-dependent investment in male sexual traits in a viviparous fish
Source: Behav Ecol. 2022 Jun 23;33(5):954–66. doi: 10.1093/beheco/arac060 (PMC9639585; doi:10.1093/beheco/arac060)
Supplement: arac060_suppl_Supplementary_Resource_3 [file arac060_suppl_supplementary_resource_3.xlsx]

## Sheet: Data
experiment	block	trial_ID	left_male_ID	right_male_ID	left_male_treatment	SOP_left	SOP_left_standardized	yellow_diff_standardized	red_diff_standardized	beak_black_diff_standardized	dorsal_black_diff_standardized	body_size_diff_standardized	beak_red_diff_standardized	lowerjaw_diff_standardized
developmental	A	A21A11	A11	A21	low	0.403763	0.984612	0.039036	-1.1233	4.08118	0.681208	5.72487	4.77156	-0.671769
developmental	A	A10A28	A28	A10	high	0.399854	0.975081	0.326646	2.8495	4.73339	3.82886	2.31281	0	0.778912
developmental	A	A3A23	A3	A23	low	0.14722	0.359009	2.91648	2.48776	0.968635	0	-8.67965	2.18349	0.0102041
developmental	A	A32A29	A32	A29	high	0.890099	2.17059	0.072239	1.73889	-0.807196	2.34899	5.26759	0	1.59864
developmental	A	A5A13	A5	A13	low	0.0189048	0.0461012	2.80162	4.93744	-1.48524	0.14094	-8.27513	0	0.185374
developmental	A	A7A6	A7	A6	high	0.518082	1.26339	-1.19979	-2.15775	1.42066	0	9.76131	-0.770642	3.45918
developmental	A	A24A8	A8	A24	high	0.536079	1.38894	2.04378	-1.73255	-1.91144	0	0.888191	0.815596	1.63946
developmental	B	B10B20	B10	B20	high	0.242143	0.718795	4.23284	14.3396	21.0256	0.986577	-14.1667	3.5468	1.38151
developmental	B	B9B12	B12	B9	low	0.100761	0.261917	-9.72838	0	-8.84615	-0.305369	-28.125	-2.31527	0.638338
developmental	B	B19B16	B19	B16	high	0.690033	2.04835	9.1271	0	63.7179	0.281879	-3.54167	0	0.628978
developmental	B	B17B26	B26	B17	high	0.538318	1.59798	1.24715	0	-33.5897	0	-59.0625	0	0.61213
developmental	B	B29B3	B29	B3	high	0.113112	0.33577	0.121294	-9.33962	-37.3077	0.728188	109.896	3.76847	1.73905
developmental	C	C10C21	C10	C21	high	0.481304	0.948546	-1.2061	0.316602	2.28298	2.34899	6.95765	-0.810811	0.654661
developmental	C	C20C11	C11	C20	low	0.499831	0.985059	-1.1231	5.85328	-0.601504	-1.78523	-6.35696	-1.21622	2.20005
developmental	C	C2C22	C22	C2	high	0.188202	0.370905	1.69404	-1.31467	0.314422	-3.61745	4.20052	12.1284	-1.51132
developmental	C	C12C31	C31	C12	low	0.554711	1.09321	4.81522	-1.15058	0.273411	0.587248	2.57995	-5.10135	1.09881
developmental	C	C15C4	C4	C15	low	0.813014	1.60227	0.819937	1.29537	2.73069	3.54698	-2.38116	0	2.5578
adult	1	m14m11	m11	m14	high	0.348022	0.597245	-4.44742	2.53731	-1.8	17.8652	8.88614	-6.10802	1.83174
adult	1	m16m12	m12	m16	high	0.356582	0.611934	1.62017	4.29104	5.68214	-3.53933	-14.901	3.8196	1.32055
adult	1	m17m4	m17	m4	high	0.754634	1.29503	4.58584	25.1866	1.95	-2.58427	10.4455	1.13029	1.10756
adult	2	m20m31	m20	m31	low	0.381683	0.67861	5.04	0	4.40053	1.38418	0.593249	1.21719	5.74452
adult	2	m22m23	m22	m23	low	0.630084	1.12025	-27.6267	4.36874	-2.55769	-0.860169	1.98033	-0.985115	7.56903
adult	2	m25m32	m25	m32	high	0.578977	1.02939	63.56	9.48091	3.59748	1.50282	3.32831	0	-15.0658
adult	2	m21m26	m26	m21	high	0.412288	0.733024	-1.30667	-0.843675	-0.979443	0.810734	2.40869	0	4.66968
adult	2	m28m30	m28	m30	high	0.429634	0.92707	2.52	-1.41169	-2.63196	0.949153	-2.53278	3.49053	-2.42065
adult	2	m29m34	m29	m34	high	0.751125	1.33546	-439.413	4.26014	3.75531	2.11582	1.47207	0	-4.79613
adult	2	m33m24	m33	m24	low	0.753347	1.33941	404.227	-8.85442	1.41578	1.09746	-0.249879	3.2774	11.2994
adult	3	m41m35	m35	m41	high	0.50323	1.22225	0.0890025	-1.38567	8.34247	-2.345	2.05221	10.0973	9.39116
adult	3	m36m49	m36	m49	high	0.682339	1.65728	-3.21235	-0.406143	-11.5068	0.63	1.10241	22.0221	10.3416
adult	3	m40m39	m39	m40	high	0	0	3.19124	-1.26223	1.26575	1.96	3.27912	-11.8628	-4.60884
adult	3	m50m42	m42	m50	low	0.124352	0.302028	4.04365	3.43231	0.230137	6.545	3.33735	4.83186	1.05603
adult	3	m43m44	m44	m43	low	0.554905	1.34776	0.53952	-0.609215	8.51507	0.245	3.91365	-8.79646	-8.32759
adult	3	m37m46	m46	m37	high	0.551086	1.33849	1.80024	2.72355	7.88219	-1.015	-2.1747	-9.29204	3.46228
adult	3	m47m48	m47	m48	low	0.466148	1.13219	0.548696	4.50739	-7.72877	0.98	-4.51004	0	-4.31466
adult	1	m2m5	m5	m2	high	1	1.71611	-2.57082	-23.097	-1.46429	-2.07865	25.297	0.595768	0.585729
adult	4	m59m68	m59	m68	high	0.340378	0.69043	1.63562	-2.685	4.33558	1.06128	1.36273	3	0.222472
adult	4	m64m63	m64	m63	high	0.508575	0.95781	-0.248192	1.77	-0.956155	0.731198	0.697724	0	-3.01348
adult	4	m71m58	m71	m58	low	0.630029	1.27796	1.61257	3.915	-0.379427	1.20752	0.939545	0	5.79101
adult	1	m3m8	m8	m3	high	0.454327	0.779676	5.81223	-3.91791	0.632143	-4.66292	-24.7277	5.56236	0.15442

## Sheet: Legend for sheet "Data"
Column name	Description
experiment	Two levels: "adult" or "developmental"
block	The two experiments were performed in subblocks, i.e. when the experiment was repeated. For the adult diet experiment: "1", "2", "3", and "4". The developmental diet experiment: "A", "B" and "C".
trial_ID	The identification number of each trial.
left_male_ID	The ID of the male in the left stimulus chamber
right_male_ID	The ID of the male in the right stimulus chamber
left_male_treatment	The diet treatment of the male in the left stimulus chamber
SOP_left	The strength of preference for the male in the left stimulus chamber
SOP_left_standardized	The block-standardized SOP for the male in the left stimulus chamber
yellow_diff_standardized	The difference in area of yellow colour on the fins (left male value minus right male value)
red_diff_standardized	The difference in area of red colour on the fins (left male value minus right male value)
beak_black_diff_standardized	The difference in area of black colour on the beak (left male value minus right male value)
dorsal_black_diff_standardized	The difference in area of black colour on the dorsal fin (left male value minus right male value)
body_size_diff_standardized	The difference in length of the body (left male value minus right male value)
beak_red_diff_standardized	The difference in area of red colour on the beak (left male value minus right male value)
lowerjaw_diff_standardized	The difference in length of the beak (left male value minus right male value)
