# Supplementary material for: Resource-dependent investment in male sexual traits in a viviparous fish
Source: Behav Ecol. 2022 Jun 23;33(5):954–66. doi: 10.1093/beheco/arac060 (PMC9639585; doi:10.1093/beheco/arac060)
Supplement: arac060_suppl_Supplementary_Resource_4 [file arac060_suppl_supplementary_resource_4.zip]

Archive with 1 entries (1 files):
- arac060_suppl_Supplementary_Resource_4.R
