# Supplementary material for: Resource-dependent investment in male sexual traits in a viviparous fish
Source: Behav Ecol. 2022 Jun 23;33(5):954–66. doi: 10.1093/beheco/arac060 (PMC9639585; doi:10.1093/beheco/arac060)
Supplement: arac060_suppl_Supplementary_Resource_4 [file arac060_suppl_supplementary_resource_4.zip › arac060_suppl_Supplementary_Resource_4.R]

######## data ######
rm(list = ls())
library(readxl)
bothexp_data <- read_excel("male_resource_maindata.xlsx")
bothexp_data$treatment<-as.factor(bothexp_data$treatment)
bothexp_data$block<-as.factor(bothexp_data$block)
bothexp_data$beak_damage<-as.factor(bothexp_data$beak_damage)
bothexp_data$experiment<-as.factor(bothexp_data$experiment)
bothexp_data$time<-as.character(bothexp_data$time)

library(car)
library(lme4)
library(dplyr)
library(tidyr)
library(emmeans)
library(plyr)

#NOTE that all traits have been standardized per block in the data files. 


#### pre-testing ####
#testing for differences in adult body size prior to treatment allocation

adultdata<-subset(bothexp_data,experiment=="adult")
adult_data2<-subset(adultdata,time=="1before")

body_length_before<-lm(st_length_standardized~treatment,data=adult_data2)
Anova(body_length_before)


#### Part 1: Validating the efficacy of the diet treatments ####

after_data<-subset(bothexp_data,time=="2after")
after_data$treatment<-as.factor(after_data$treatment)
after_data$experiment<-as.factor(after_data$experiment)
after_data$beak_damage<-as.factor(after_data$beak_damage)
after_data$fultonsK_standardized<-as.numeric(after_data$fultonsK_standardized)

# Condition, both experiments, after treatment
condition_model<-lm(fultonsK_standardized ~ experiment*treatment, data=after_data)
Anova(condition_model)
emmeans(condition_model, list(pairwise ~  treatment * experiment), adjust = "tukey") #Post-hoc test


# Change in body condition, adult experiment
adultdata<-subset(bothdata,experiment=="adult")
adultdata$treatment<-as.factor(adultdata$treatment)
adultdata$block<-as.factor(adultdata$block)
adultdata$beak_damage<-as.factor(adultdata$beak_damage)
adultdata$time<-as.character(adultdata$time)

adultcondition_model<-lmer(fultonsK_standardized ~ time*treatment+(1|male_ID), data=adultdata)
Anova(adultcondition_model)
emmeans(adultcondition_model, list(pairwise ~  treatment * time), adjust = "tukey")


#### Part 2: Male pre-copulatory traits ####

## Relative beak length, both experiments
after_data2<-subset(after_data,beak_shape_category!="3")

beak_length_model<-lm(lowerjaw_standardized ~ treatment+experiment + scale(st_length_standardized), data=after_data2)
Anova(beak_length_model)

## Principal component analysis on body coloration
# we use "after_data2" for all models including beak length or color

PCA_morph<-prcomp(after_data2[,c("beak_red_standardized",
                                 "fintotal_yellow_standardized",
                                 "fintotal_red_standardized",
                                 "dorsal_black_standardized",
                                 "beak_black_standardized")], 
                  scale. = TRUE,)
summary(PCA_morph) #PC1 and 2 
PCA_1<-as.data.frame(predict(PCA_morph))
after_data2<-cbind.data.frame(after_data2,PCA_1)

names(after_data2)
names(after_data2)[27] <- "PC1.morph"
names(after_data2)[28]<-"PC2.morph"
names(after_data2)

PCA_morph
# PC1: yellow and beak black
# PC2: beak and fin red

#analysis PC1
colorPC1_model <- lm(PC1.morph ~ treatment +experiment
             + scale(st_length_standardized)+ scale(lowerjaw_standardized) #control for body and beak length in the model
             , data=after_data2)
Anova(colorPC1_model)
emmeans(colorPC1_model, list(pairwise ~  experiment*treatment), adjust = "tukey")

#analysis PC2
colorPC2_model <- lm(PC2.morph~ treatment+experiment
             + scale(st_length_standardized)+ scale(lowerjaw_standardized)
             , 
             data=after_data2)
Anova(colorPC2_model)


## Courtship behavior 

# Sum of count behaviors (number of matings and circlings)
courtship_model1<-lm(log10(sum_count_int_standardized+1)~treatment+experiment,data=after_data)
Anova(courtship_model1)


# Sum of duration behaviors (duration of swimming under, chattering, and nipping)
courtship_model2<-lm(sqrt(sum_duration_int_standardized)~treatment+experiment,data=after_data)
Anova(courtship_model2)


## Competition behavior 
library(readxl)
compdata <- read_excel("male_resource_competition.xlsx") 
compdata2<-subset(compdata,trial_ID!="G13G5") #exclude this trial since its low-low pair
compdata3<-subset(compdata2,trial_ID!="E10E1") #exclude this trial since its low-low pair
compdata4<-subset(compdata3,trial_time>599) #exclude trials that are less than 10 min (600s) long

compdata4$treatment<-as.factor(compdata4$treatment)
compdata4$exp<-as.factor(compdata4$exp)
compdata4$trial_ID<-as.factor(compdata4$trial_ID)

library(car)
library(lme4)
library(plyr)
library(dplyr)
library(tidyr)
library(emmeans)

#Number of competitive behaviors (bites and displacements)
competition_model1<-lmer(count_standardized~treatment+exp+(1|trial_ID),data=compdata4)
Anova(competition_model1)

#Duration of competitive behaviors (following)
comp2<-lmer(duration_standardized~treatment+exp+(1|trial_ID),data=compdata4)
Anova(comp2)


#### Part 3: Female mate choice ####

MC_data<-read_excel("male_resource_MC.xlsx")
MC_data$time_high<-as.integer(MC_data$time_high)
MC_data$time_low<-as.integer(MC_data$time_low)
MC_data$block<- as.factor(MC_data$block)
MC_data$experiment<-as.factor(MC_data$experiment)

### Analyzing 

### Question 1: Do females choose based on male treatment?  
# Response: SOP for LEFT (arbitrary) male
# Fixed factors: Diet treatment of left male, plus experiment
MC_model1<-lm(SOP_left_standardized~left_male_treatment + experiment, data=MC_data)
Anova(MC_model1)
plot(allEffects(MC_model1))


### Question 2: What do the females pay attention to?
# Response: SOP for LEFT (arbitrary) male 
#Fixed factors: Differences in traits (left minus right male values) , plus experiment 

#Model with all traits
MC_model2<-lm(SOP_left_standardized ~ body_size_diff_standardized + lowerjaw_diff_standardized + 
         red_diff_standardized + beak_red_diff_standardized +
         beak_black_diff_standardized + yellow_diff_standardized + dorsal_black_diff_standardized +
         experiment, 
       data = MC_data)

Anova(MC_model2)


# Individual models per trait
MC_model3<-lm(SOP_left ~ body_size_diff_standardized + experiment,
       data = MC_data)
Anova(MC_model3)

MC_model4<-lm(SOP_left ~ lowerjaw_diff_standardized + experiment,
       data = MC_data)
Anova(MC_model4) 

MC_model5<-lm(SOP_left ~ red_diff_standardized + experiment,
       data = MC_data)
Anova(MC_model5)

MC_model6<-lm(SOP_left ~ beak_red_diff_standardized + experiment,
       data = MC_data)
Anova(MC_model6)

MC_model7<-lm(SOP_left ~ beak_black_diff_standardized + experiment,
       data = MC_data)
Anova(MC_model7)

MC_model8<-lm(SOP_left ~ yellow_diff_standardized + experiment,
       data = MC_data)
Anova(MC_model8)

MC_model9<-lm(SOP_left ~ dorsal_black_diff_standardized + experiment,
       data = MC_data)
Anova(MC_model9)


#### Part 4: Post-copulatory traits ####

# Testes size
#remove male m10, underdeveloped testes
testes.data<-subset(after_data,male_ID!="m10") 
testes.data$block<-as.factor(testes.data$block)
testes.data$treatment<-as.factor(testes.data$treatment)
testes.data$experiment<-as.factor(testes.data$experiment)

testes_model<-lm(testes_average_standardized~treatment*experiment+scale(mass_standardized), data=testes.data)
Anova(testes_model)
emmeans(testes_model, list(pairwise ~  experiment*treatment), adjust = "tukey")


# Sperm viability
viability_data<-subset(after_data,n_number_of_cells_viability>0) #exclude males with no viability measurement

viability_model1<-lm(viability_prop_standardized~treatment*experiment,weight=n_number_of_cells_viability,data=viability_data)
Anova(viability_model1)


# Do the results change when outliers are removed?
#based on plot(viability_model1): outliers: data point #8, #44, #5
via.data1<-subset(via.data,male_code!="K") 
via.data2<-subset(via.data1,male_code!="C3")
via.data3<-subset(via.data2,male_code!="G")

viability_model2<-lm(viability_prop_standardized~treatment+experiment,weight=n_number_of_cells_viability,data=via.data3)
Anova(viability_model2)


# Principal component analysis on sperm velocity
velocity_data<-subset(bothexp_data,n_number_of_cells_spermvelocity>20 ) #only samples of at least 20 cells measured for sperm velocity are taken into account


PCA_sperm<-prcomp(velocity_data[,c( "VCL_standardized",
                               "VSL_standardized",
                               "VAP_standardized")], 
                  scale. = TRUE,)

summary(PCA_sperm) #only PC 1 is considered for further analysis

PCA_1<-as.data.frame(predict(PCA_sperm))
plot(PCA_sperm,type="b")
velocity_data<-cbind.data.frame(velocity_data,PCA_1)

names(velocity_data)
names(velocity_data)[27] <- "PC1.vel"
PCA_sperm

# PC1 (velocity)
velocity_model <- lm(PC1.vel ~ treatment +experiment, weights=n_number_of_sperm_cells_CASA , data=velocity_data)
Anova(velocity_model)


## Princpal component analysis sperm morphology
sperm_data<-subset(after_data,head_standardized>0) #just to exclude samples with no data
PCA_sperm<-prcomp(sperm_data[,c("head_standardized",
                                 "midpiece_standardized",
                                 "tail_standardized")], 
                   scale. = TRUE,)

summary(PCA_sperm) #only PC1 is considered for further analysis

PCA_2<-as.data.frame(predict(PCA_sperm))
sperm_data<-cbind.data.frame(sperm_data,PCA_2)

names(sperm_data)
names(sperm_data)[27] <- "PC1.sperm2"

PCA_sperm #PC1: tail length negatively loaded and head and midpiece length positively loaded

# PC1 analysis
sperm_morph_model <- lm(PC1.sperm ~ treatment +experiment
             , data=sperm_data)
Anova(sperm_morph_model)


 
